# Supplementary material for: Effectiveness and safety of weekly paclitaxel and cetuximab as a salvage chemotherapy following immune checkpoint inhibitors for recurrent or metastatic head and neck squamous cell carcinoma: A multicenter clinical study
Source: PLoS One. 2022 Jul 28;17(7):e0271907. doi: 10.1371/journal.pone.0271907 (PMC9333293; doi:10.1371/journal.pone.0271907)
Supplement: S1 Dataset — (XLSX) [file pone.0271907.s004.xlsx]

## Sheet: Sheet1
										Nivolumab						SCT							Adverse Events during SCT
No	Gender	Age	Primary site	Administration line of SCT in palliative therapy	Smoking status	Platinum refractory, sensitive, or intorelant	Cmab before ICI or never	Drugs administered for SCT	LA /DM	PS at the time of drug administration initiation	BOR	Cause of cessation of Nivolumab	PFS (months)	PFS censored or uncensored	OS (months)	PS at the time of drug administration initiation	BOR	Cause of cessation of SCT	PFS (months)	PFS censored or uncensored	OS (months)	OS censored or uncensored	Any grade	>G3	DIIP all	DIIP> G3	Pulmonary bacterial peumonia	Pulmonary bacterial peumonia >G3	SKIN	SKIN >G3	Rash all	Rash >G3	perionychia	perionychia >G3	fatigue all	fatigue >G3	fever-up	fever-up >>G3	Gastrointestinal	Gastrointestinal >G3	Periferal neuropathy	Periferal neuropathy >G3	edema limbs	edema limbs >G3	Leukopenia	Leukopenia >G3	Neutropenia	Neutropenia >G3	Anemia
1	M	69	Larynx	3rd	smoker	refractory	never	PC	DM	1	PD	PD	2.1	uncensored	20.8667	1	PR	Other reason	11.0333	censored	18.3	censored	1	1	0	0	0	0	1	1	1	1	0	0	0	0	1	0	0	0	0	0	0	0	1	1	1	1	1
2	M	72	Sinonasal tract	2nd	never	refractory	never	PC	LA+DM	1	PD	PD	2.13333	uncensored	10.8	1	PR	Other reason	7.23333	censored	8.23333	uncensored	1	1	0	0	0	0	1	0	0	0	1	0	0	0	0	0	1	0	0	0	0	0	1	1	1	1	1
3	M	62	Hypopharynx	2nd	smoker	intorelant	never	PC	DM	0	SD	PD	7.66667	censored	17.5667	0	SD	AE	7.56667	censored	9.53333	censored	1	0	1	0	0	0	1	0	1	0	0	0	0	0	0	0	0	0	0	0	0	0	1	0	1	0	0
4	M	51	Nasopharynx	2nd	smoker	refractory	never	PC	LA	0	PR	PD	5.56667	uncensored	29.7333	0	SD	AE	23.4667	censored	23.4667	censored	1	0	0	0	0	0	1	0	1	0	1	0	0	0	0	0	0	0	1	0	0	0	0	0	0	0	0
5	M	67	Sinonasal tract	2nd	smoker	sensitive	never	PC	DM	0	PR	PD	9.56667	uncensored	37.9667	1	PR	AE	28.3667	censored	28.3667	censored	1	1	0	0	0	0	1	0	1	0	1	0	0	0	0	0	1	0	1	0	0	0	0	0	0	0	0
6	M	69	Hypopharynx	2nd	smoker	refractory	never	PC	LA+DM	0	PR	AE	5.03333	censored	22.3333	0	PR	PD	8.1	uncensored	15.8	uncensored	1	1	0	0	0	0	1	0	1	0	1	0	0	0	0	0	1	0	1	0	1	0	0	0	0	0	0
7	M	62	Oropharynx	2nd	smoker	sensitive	never	PC	LA+DM	0	SD	PD	5.1	uncensored	22.3333	0	SD	PD	4.13333	uncensored	16.9	censored	1	1	0	0	0	0	1	1	1	0	1	1	0	0	0	0	0	0	1	0	0	0	0	0	0	0	0
8	M	65	Hypopharynx	2nd	smoker	refractory	never	PC	LA+DM	1	PD	PD	2.6	uncensored	14.9667	1	SD	PD	11.7	uncensored	11.9333	uncensored	1	0	0	0	0	0	1	0	1	0	1	0	0	0	0	0	1	0	1	0	0	0	0	0	0	0	0
9	M	58	Oral	2nd	smoker	refractory	never	PC	DM	0	PD	PD	1.16667	uncensored	10	0	PD	Ongoing	2.13333	censored	8.33333	censored	1	1	0	0	0	0	1	0	1	0	0	0	0	0	0	0	0	0	1	0	0	0	1	0	1	1	0
10	M	57	Oral	2nd	smoker	refractory	never	PC	LA	0	PD	PD	1.6	uncensored	13.2667	0	PR	PD	9.06667	uncensored	11.4	censored	1	0	0	0	0	0	1	0	1	0	0	0	0	0	0	0	0	0	0	0	0	0	0	0	0	0	0
11	M	70	Oropharynx	2nd	smoker	refractory	never	PC	LA+DM	0	PD	PD	3.5	uncensored	9.8	0	PR	PD	3.76667	uncensored	5.16667	censored	1	0	0	0	0	0	1	0	1	0	1	0	0	0	0	0	0	0	1	0	0	0	0	0	0	0	0
12	M	61	Oropharynx	2nd	smoker	refractory	never	PC	DM	1	PD	PD	2.56667	uncensored	16.8333	1	SD	PD	8.36667	uncensored	13.5333	uncensored	1	0	0	0	0	0	1	1	1	1	1	0	0	0	0	0	0	0	0	0	0	0	0	0	0	0	0
13	M	57	Nasopharynx	2nd	smoker	refractory	never	PC	DM	1	SD	PD	3.73333	uncensored	27.3333	1	PR	Ongoing	13.3	censored	22.7333	censored	1	1	0	0	0	0	1	1	1	1	1	0	0	0	0	0	0	0	0	0	0	0	1	1	1	1	1
14	F	46	Others	2nd	never	N/A	never	PC	LA	0	PD	PD	1.43333	uncensored	7.26667	0	PR	PD	5.4	uncensored	5.36667	uncensored	1	1	0	0	0	0	0	0	0	0	0	0	0	0	0	0	0	0	0	0	0	0	0	0	0	0	1
15	M	76	Hypopharynx	2nd	smoker	intorelant	never	PC	DM	0	PR	PD	8.73333	uncensored	43.2667	1	PR	Other reason	6.46667	censored	30.1333	censored	1	0	0	0	0	0	1	0	1	0	0	0	0	0	0	0	1	0	0	0	0	0	0	0	0	0	1
16	M	55	Hypopharynx	2nd	smoker	refractory	never	PC	LA+DM	1	SD	PD	17.5333	uncensored	22.2667	0	PR	AE	2.23333	censored	16.5333	censored	1	1	0	0	0	0	1	1	1	1	0	0	0	0	0	0	1	0	0	0	0	0	1	1	1	1	0
17	M	66	Oral	2nd	smoker	refractory	never	PC	DM	0	PD	PD	1.63333	uncensored	13.7667	0	PR	AE	4.16667	uncensored	11.4	uncensored	1	1	1	0	0	0	1	0	1	0	1	0	0	0	0	0	1	0	0	0	0	0	1	0	1	0	1
18	M	47	Oropharynx	2nd	smoker	refractory	never	PC	LA+DM	1	SD	PD	5.56667	uncensored	23.4667	1	SD	AE	2.56667	censored	20.4667	censored	1	1	1	0	0	0	0	0	0	0	0	0	1	0	0	0	0	0	0	0	0	0	1	1	1	0	1
19	M	69	Sinonasal tract	2nd	smoker	sensitive	never	PC	LA	1	SD	PD	6.56667	uncensored	14.8333	1	SD	AE	7.4	uncensored	7.56667	uncensored	1	1	0	0	0	0	0	0	0	0	0	0	0	0	0	0	0	0	0	0	0	0	1	1	1	0	0
20	M	71	Oral	2nd	smoker	refractory	never	PC	LA	0	PD	PD	4.5	uncensored	13.9667	1	PR	PD+AE	8.3	uncensored	8.6	uncensored	1	1	0	0	1	1	0	0	0	0	0	0	1	1	0	0	1	1	0	0	0	0	1	1	1	0	1
21	M	44	Sinonasal tract	2nd	smoker	refractory	never	PC	DM	0	SD	PD	9.03333	uncensored	26.7	0	SD	AE	2.56667	censored	19.6667	censored	1	0	1	0	0	0	0	0	0	0	0	0	0	0	1	0	0	0	0	0	0	0	1	0	0	0	1
22	F	33	Oral	2nd	never	intorelant	never	PC	LA+DM	0	SD	PD	2.9	uncensored	8.6	1	SD	PD	2.46667	censored	4.53333	uncensored	1	1	0	0	0	0	0	0	0	0	0	0	0	0	1	0	0	0	0	0	0	0	1	0	0	0	0
23	M	68	Hypopharynx	2nd	smoker	refractory	never	PC	LA	0	SD	PD	6.06667	uncensored	18.6	0	CR	AE	11.1333	censored	11.1333	censored	1	0	1	0	0	0	1	0	1	0	0	0	1	0	0	0	0	0	0	0	0	0	1	0	1	0	1
24	M	66	Hypopharynx	2nd	smoker	refractory	never	PC	DM	0	PR	PD	20.1333	uncensored	27.9333	0	PR	AE	2.33333	censored	7.1	censored	1	0	1	0	0	0	1	0	1	0	0	0	1	0	0	0	0	0	0	0	0	0	1	0	1	0	1
25	F	75	Others	2nd	smoker	refractory	never	PC	LA	1	PD	PD	2.46667	uncensored	5.2	1	PD	PD	0.7	uncensored	2.26667	uncensored	1	1	0	0	0	0	0	0	0	0	0	0	1	0	0	0	1	0	0	0	0	0	1	1	1	0	1
26	F	65	Oral	2nd	smoker	refractory	never	PC	LA+DM	0	PD	PD	0.566667	uncensored	4.43333	0	PR	AE	0.766667	censored	3.7	uncensored	1	0	1	0	0	0	1	0	1	0	0	0	0	0	0	0	1	0	0	0	0	0	1	1	1	1	1
27	M	57	Sinonasal tract	2nd	smoker	refractory	never	PC	LA	1	SD	PD	3.43333	uncensored	23.9333	2	PR	AE	3	censored	19.6667	censored	1	1	1	1	0	0	1	0	1	0	1	0	1	0	1	1	0	0	0	0	0	0	1	0	1	0	1
28	M	59	Oral	3rd	smoker	refractory	Cmab before ICI	PC	LA	1	PR	PD	2.33333	censored	24.2333	1	PR	AE	5.06667	censored	21.8333	uncensored	0	1	0	0	0	0	1	1	1	1	1	1	0	0	0	0	0	0	0	0	1	1	1	0	0	0	0
29	F	77	Oral	3rd	never	intorelant	Cmab before ICI	PC	LA	2	PD	PD	1.8	uncensored	9.7	1	PR	AE	5.36667	censored	7.36667	uncensored	1	1	0	0	1	0	1	1	0	0	1	1	1	0	1	0	0	0	0	0	0	0	1	0	1	0	0
30	M	68	Larynx	4th	smoker	refractory	Cmab before ICI	PC	DM	0	PD	PD	10.3333	uncensored	25.6667	0	SD	AE	13.5333	censored	8.86667	uncensored	1	0	0	0	0	0	0	0	0	0	0	0	1	0	0	0	0	0	0	0	0	0	0	0	1	0	0
31	M	79	Hypopharynx	4th	smoker	refractory	Cmab before ICI	PC	LA+DM	1	PR	Other reason	12.6	uncensored	22.9333	3	PD	PD	3.86667	uncensored	6.56667	uncensored	1	0	0	0	0	0	1	0	1	0	0	0	1	0	0	0	1	0	0	0	0	0	0	0	0	0	0
32	M	60	Sinonasal tract	3rd	never	refractory	Cmab before ICI	PC	DM	1	SD	PD	3.63333	uncensored	12.0667	1	PR	PD	4.46667	uncensored	8	uncensored	1	0	0	0	0	0	0	0	0	0	0	0	0	0	0	0	0	0	1	0	0	0	1	0	1	0	0
33	M	60	Hypopharynx	3rd	smoker	refractory	Cmab before ICI	PC	LA+DM	0	N/A	Other reason	0.0333333	censored	7.96667	0	PR	AE	2.46667	censored	7.5	uncensored	1	1	0	0	0	0	1	1	1	1	1	0	0	0	0	0	0	0	0	0	0	0	0	0	0	0	0
34	M	72	Oropharynx	3rd	smoker	refractory	Cmab before ICI	PC	DM	0	PD	PD	1.86667	uncensored	33.0667	0	SD	PD	7.2	uncensored	30.2333	censored	1	1	0	0	0	0	0	0	0	0	0	0	0	0	0	0	0	0	0	0	0	0	1	1	1	1	1
35	M	56	Oral	3rd	smoker	refractory	Cmab before ICI	PC	LA	3	SD	PD	3.33333	uncensored	16.3667	2	PR	PD	6.16667	uncensored	11.2667	uncensored	1	0	0	0	0	0	0	0	0	0	0	0	0	0	0	0	0	0	0	0	0	0	0	0	0	0	1
36	M	78	Hypopharynx	3rd	smoker	refractory	Cmab before ICI	PC	LA+DM	0	PR	PD	4.7	uncensored	28.2333	0	SD	AE	1.16667	censored	22.2	uncensored	1	0	1	0	0	0	0	0	0	0	0	0	0	0	0	0	0	0	0	0	0	0	0	0	0	0	0
37	M	70	Oral	3rd	smoker	refractory	Cmab before ICI	PC	LA	1	PD	PD	2.06667	uncensored	8.23333	2	SD	AE	4.83333	uncensored	5.86667	uncensored	0	0	0	0	0	0	0	0	0	0	0	0	0	0	0	0	0	0	0	0	0	0	0	0	0	0	0
38	M	65	Oral	3rd	never	refractory	Cmab before ICI	PC	LA	1	PD	PD	1.4	uncensored	3.43333	2	SD	PD	1.33333	censored	1.33333	uncensored	0	0	0	0	0	0	0	0	0	0	0	0	0	0	0	0	0	0	0	0	0	0	0	0	0	0	0
39	M	77	Larynx	5th	smoker	refractory	Cmab before ICI	PC	DM	1	SD	PD	4.96667	uncensored	16.6667	1	PD	Ongoing	2.33333	uncensored	10.7333	censored	1	0	0	0	0	0	1	0	0	0	1	0	0	0	0	0	1	0	0	0	0	0	0	0	0	0	0
40	F	75	Oral	4th	never	N/A	Cmab before ICI	PC	LA+DM	0	PR	PD	1.33333	uncensored	6.33333	2	PR	PD	3.03333	censored	4.9	uncensored	1	1	0	0	0	0	0	0	0	0	0	0	1	0	0	0	0	0	0	0	0	0	1	1	1	1	1
41	F	78	Others	3rd	never	N/A	Cmab before ICI	PC	LA	1	PD	PD	1.6	uncensored	7.43333	1	SD	PD	4.7	uncensored	5.36667	uncensored	1	1	0	0	0	0	0	0	0	0	0	0	0	0	0	0	1	0	0	0	0	0	1	1	1	1	1
42	M	64	Oral	3rd	smoker	refractory	Cmab before ICI	PC	LA	1	SD	PD	10.6333	uncensored	24.6667	1	SD	AE	1.66667	censored	13.5	uncensored	1	1	0	0	0	0	0	0	0	0	0	0	1	0	0	0	0	0	0	0	0	0	1	1	1	0	1
43	M	63	Hypopharynx	3rd	smoker	refractory	Cmab before ICI	PC	DM	0	PD	PD	1.86667	uncensored	19.3667	0	PR	AE	1.66667	censored	16.1333	uncensored	1	1	0	0	0	0	1	1	1	1	0	0	0	0	0	0	0	0	0	0	0	0	1	1	1	1	1
44	M	64	Sinonasal tract	3rd	smoker	refractory	Cmab before ICI	PC	LA	1	SD	PD	3.43333	uncensored	17.4	1	SD	AE	6.2	censored	13.6667	uncensored	1	1	0	0	0	0	0	0	0	0	0	0	0	0	0	0	0	0	0	0	0	0	1	1	1	1	1
45	M	56	Larynx	3rd	smoker	refractory	Cmab before ICI	PC	LA	0	PD	PD	1.06667	uncensored	7.86667	0	PR	AE	1.23333	censored	6.26667	uncensored	1	1	1	1	0	0	0	0	0	0	0	0	0	0	0	0	0	0	0	0	0	0	0	0	0	0	1
46	M	75	Oropharynx	2nd	smoker	sensitive	never	PTX	DM	0	SD	PD	11.8667	uncensored	17.7667	1	PD	PD	2.33333	uncensored	4.66667	uncensored	1	0	0	0	0	0	0	0	0	0	0	0	0	0	0	0	1	0	0	0	0	0	0	0	0	0	0
47	M	58	Sinonasal tract	2nd	smoker	refractory	never	PTX	LA+DM	1	PD	PD	1.53333	uncensored	7.13333	0	PD	AE	0.4	uncensored	4.6	uncensored	1	1	1	1	0	0	1	1	1	1	0	0	0	0	0	0	1	0	0	0	0	0	0	0	0	0	0
48	M	79	Oropharynx	2nd	never	N/A	never	PTX	LA	1	SD	PD	4.43333	uncensored	7.4	1	PD	PD	1.06667	uncensored	2.16667	uncensored	0	0	0	0	0	0	0	0	0	0	0	0	0	0	0	0	0	0	0	0	0	0	0	0	0	0	0
49	M	73	Larynx	2nd	smoker	refractory	never	PTX	LA+DM	0	SD	PD+AE	8.36667	uncensored	16.6333	0	PR	AE	7	uncensored	7.8	censored	1	0	0	0	0	0	0	0	0	0	0	0	0	0	0	0	0	0	1	0	0	0	0	0	0	0	0
50	M	45	Hypopharynx	3rd	smoker	refractory	Cmab before ICI	PTX	LA	0	PD	PD	3.36667	uncensored	10.7667	1	PR	AE	7.8	uncensored	7.8	uncensored	1	1	0	0	0	0	1	1	1	0	1	1	0	0	0	0	1	0	1	0	0	0	1	1	1	0	1
51	M	56	Sinonasal tract	3rd	smoker	refractory	Cmab before ICI	PTX	LA	0	SD	PD	5.13333	uncensored	12.8	0	SD	PD	5.6	uncensored	7.2	uncensored	1	1	0	0	0	0	1	1	1	0	1	1	0	0	0	0	0	0	0	0	0	0	0	0	0	0	0
52	M	71	Oral	3rd	smoker	sensitive	Cmab before ICI	PTX	DM	1	PD	PD	3.03333	uncensored	16.5333	1	PR	PD	11.4333	uncensored	12.8	uncensored	1	1	0	0	0	0	0	0	0	0	0	0	0	0	0	0	0	0	0	0	0	0	0	0	0	0	1
[truncated: 5 more columns]
